# Supplementary material for: Comparative transcriptome analysis reveals major genes, transcription factors and biosynthetic pathways associated with leaf senescence in rice under different nitrogen application
Source: BMC Plant Biol. 2024 May 18;24:419. doi: 10.1186/s12870-024-05129-x (PMC11102181; doi:10.1186/s12870-024-05129-x)
Supplement: Supplementary file 1 — Supplementary Material 1. [file 12870_2024_5129_MOESM1_ESM.xlsx]

## Sheet: Sheet1
Table S1. Statistics for transcript length distribution in rice
Length	Number
0~200	604
201~400	6960
401~600	6422
601~800	5833
801~1000	6191
1001~1200	6095
1201~1400	6780
1401~1600	7088
1601~1800	7049
>1800	46403
total	99425
Note: Distribution of different transcript lengths. Length: range of transcript lengths; Number: number of transcripts within the range of transcript lengths.
