# Supplementary material for: Comparative transcriptome analysis reveals major genes, transcription factors and biosynthetic pathways associated with leaf senescence in rice under different nitrogen application
Source: BMC Plant Biol. 2024 May 18;24:419. doi: 10.1186/s12870-024-05129-x (PMC11102181; doi:10.1186/s12870-024-05129-x)
Supplement: Supplementary file 2 — Supplementary Material 2. [file 12870_2024_5129_MOESM2_ESM.xlsx]

## Sheet: Sheet1
Table S2. Statistical result of clean reads mapped against the assembled unigenes
Sample	Total reads	Total mapped	Multiple mapped	Uniquely mapped
FH_0N_1	50329498	48758224(96.88%)	1464021(2.91%)	47294203(93.97%)
FH_0N_2	56941334	55154829(96.86%)	1649414(2.9%)	53505415(93.97%)
FH_0N_3	52409938	50961178(97.24%)	1493812(2.85%)	49467366(94.39%)
FH_MN_1	47686474	46347381(97.19%)	1383652(2.9%)	44963729(94.29%)
FH_MN_2	51288656	49823630(97.14%)	1523705(2.97%)	48299925(94.17%)
FH_MN_3	52586658	51091172(97.16%)	1574300(2.99%)	49516872(94.16%)
FH_HN_1	55525066	53973282(97.21%)	1929777(3.48%)	52043505(93.73%)
FH_HN_2	49787128	48521691(97.46%)	1453079(2.92%)	47068612(94.54%)
FH_HN_3	53776066	52340655(97.33%)	1600706(2.98%)	50739949(94.35%)
FG_0N_1	46699010	45043185(96.45%)	1457053(3.12%)	43586132(93.33%)
FG_0N_2	47115674	45420015(96.4%)	1823883(3.87%)	43596132(92.53%)
FG_0N_3	45128784	43518066(96.43%)	1376538(3.05%)	42141528(93.38%)
FG_MN_1	58706588	56487547(96.22%)	1742488(2.97%)	54745059(93.25%)
FG_MN_2	51291540	49425519(96.36%)	1547452(3.02%)	47878067(93.34%)
FG_MN_3	55204304	53323065(96.59%)	1707040(3.09%)	51616025(93.5%)
FG_HN_1	50067512	48295428(96.46%)	1400409(2.8%)	46895019(93.66%)
FG_HN_2	48666832	46945300(96.46%)	1315576(2.7%)	45629724(93.76%)
FG_HN_3	55965900	53255657(95.16%)	1621855(2.9%)	51633802(92.26%)
DG_0N_1	52524718	50482919(96.11%)	1438261(2.74%)	49044658(93.37%)
DG_0N_2	53952090	52010476(96.4%)	1597851(2.96%)	50412625(93.44%)
DG_0N_3	49546018	47449419(95.77%)	1391044(2.81%)	46058375(92.96%)
DG_MN_1	47424076	45292738(95.51%)	1324585(2.79%)	43968153(92.71%)
DG_MN_2	48629710	46464565(95.55%)	1338708(2.75%)	45125857(92.79%)
DG_MN_3	43807124	42198551(96.33%)	1250160(2.85%)	40948391(93.47%)
DG_HN_1	51447500	49566210(96.34%)	1514764(2.94%)	48051446(93.4%)
DG_HN_2	51538942	49539003(96.12%)	1492574(2.9%)	48046429(93.22%)
DG_HN_3	60381832	50518653(83.67%)	1557057(2.58%)	48961596(81.09%)
MG_0N_1	65007422	61992240(95.36%)	1942827(2.99%)	60049413(92.37%)
MG_0N_2	66869118	64216811(96.03%)	1959054(2.93%)	62257757(93.1%)
MG_0N_3	76278628	72954802(95.64%)	2106791(2.76%)	70848011(92.88%)
MG_MN_1	56692606	54246165(95.68%)	1544890(2.73%)	52701275(92.96%)
MG_MN_2	51143286	48670852(95.17%)	1261347(2.47%)	47409505(92.7%)
MG_MN_3	62492172	59281058(94.86%)	1730277(2.77%)	57550781(92.09%)
MG_HN_1	56991418	54643864(95.88%)	1705929(2.99%)	52937935(92.89%)
MG_HN_2	53195166	50658656(95.23%)	1600787(3.01%)	49057869(92.22%)
MG_HN_3	49951358	47616069(95.32%)	1422946(2.85%)	46193123(92.48%)
Note: (1) Sample: the name of the sample; (2) Total reads: the statistics of the number of sequences (i.e., Clean reads) after the sequencing sequence has been filtered; (3) Total mapped: the number of Clean reads that can be localised to the genome; (4) Multiple mapped: the number of Clean reads that have more than one aligned position on the reference sequence; (5) Unique mapped: the number of …
