# Supplementary material for: Comparative transcriptome analysis reveals major genes, transcription factors and biosynthetic pathways associated with leaf senescence in rice under different nitrogen application
Source: BMC Plant Biol. 2024 May 18;24:419. doi: 10.1186/s12870-024-05129-x (PMC11102181; doi:10.1186/s12870-024-05129-x)
Supplement: Supplementary file 3 — Supplementary Material 3. [file 12870_2024_5129_MOESM3_ESM.xlsx]

## Sheet: Sheet1
Table S3. Statistics of all gene and transcript annotations in six major databases
	Expre_Gene number（percent）	Expre_Transcript number（percent）	All_Gene number（percent）	All_Transcript number（percent）
GO	30628(0.7999)	38694(0.8128)	41843(0.7474)	50705(0.7643)
KEGG	10952(0.286)	15405(0.3236)	12549(0.2241)	17342(0.2614)
COG	31220(0.8153)	40160(0.8436)	40390(0.7214)	50157(0.7561)
NR	38109(0.9952)	47425(0.9962)	55224(0.9864)	65564(0.9883)
Swiss-Prot	24617(0.6429)	32287(0.6782)	29796(0.5322)	38156(0.5752)
Pfam	29071(0.7592)	36794(0.7729)	36944(0.6599)	45409(0.6845)
Total_anno	38118(0.9955)	47436(0.9964)	55235(0.9866)	65577(0.9885)
Total	38292(1.0)	47605(1.0)	55986(1)	66338(1)
Note: (1) Expre_Gene number (percent): the annotation status of the genes expressed in this project in various databases; (2) Expre_Transcript number (percent): the annotation status of the transcripts expressed in this project in various databases; (3) All_Gene number (percent): the annotations of all coding genes of the species (including new coding genes obtained by this prediction) in each da…
