# Supplementary material for: Comparative transcriptome analysis reveals major genes, transcription factors and biosynthetic pathways associated with leaf senescence in rice under different nitrogen application
Source: BMC Plant Biol. 2024 May 18;24:419. doi: 10.1186/s12870-024-05129-x (PMC11102181; doi:10.1186/s12870-024-05129-x)
Supplement: Supplementary file 4 — Supplementary Material 4. [file 12870_2024_5129_MOESM4_ESM.xlsx]

## Sheet: Sheet1
Table S4: Structural genes and log2FC involved in photosynthesis and its antenna proteins, and glycolysis/gluconeogenesis, ascorbate and aldarate metabolism
Gene	Known gene symbol	Pathway	log2FC(0N VS MN)	log2FC(HN VS MN)
LOC_Os06g39708	psbB	Photosynthesis	1.14	-0.74
LOC_Os08g15322	psbE	Photosynthesis	1.13	-1.19
LOC_Os01g31690	psbO	Photosynthesis	0.9	-1.28
LOC_Os07g04840	psbP	Photosynthesis	-1.19	-1.05
LOC_Os10g32300		Photosynthesis	0.96	-0.83
LOC_Os10g32400		Photosynthesis	-2.05	1.2
LOC_Os07g36080	psbQ	Photosynthesis	1.11	-1.25
LOC_Os07g01480		Photosynthesis	1.7	-1.72
LOC_Os02g36850		Photosynthesis	2.58	-4.03
LOC_Os07g05360	psbR	Photosynthesis	1.59	-2.77
LOC_Os04g59440	psbS	Photosynthesis	-4.23	1.99
LOC_Os01g56680	psbW	Photosynthesis	0.73	-0.99
LOC_Os01g57962	psaB	Photosynthesis	-1.7	2.22
LOC_Os08g44680	psaD	Photosynthesis	0.74	-0.73
LOC_Os07g25430	psaE	Photosynthesis	1.23	-1.36
LOC_Os09g30340	psaG	Photosynthesis	1.02	-1.7
LOC_Os05g48630	psaH	Photosynthesis	1.15	-1.45
LOC_Os07g05480	psaK	Photosynthesis	1.19	-1.36
LOC_Os04g33830	psaO	Photosynthesis	1.26	-2.19
LOC_Os03g45710	petF	Photosynthesis	1.09	-2.88
LOC_Os04g16740	atpA	Photosynthesis	-3.56	3.39
LOC_Os05g35320	atpD	Photosynthesis	5.57	-3.77
LOC_Os03g17070	atpF	Photosynthesis	0.63	-1.29
LOC_Os10g21230	atpE	Photosynthesis	1.33	-2.24
LOC_Os02g51470	atpH	Photosynthesis	0.63	-1.48
LOC_Os06g21590	LHCA1	Photosynthesis-anthenna protein	0.71	-0.83
LOC_Os09g26810	LHCA2	Photosynthesis-anthenna protein	2.32	-2.12
LOC_Os02g10390	LHCA3	Photosynthesis-anthenna protein	0.67	-0.64
LOC_Os08g33820	LHCA4	Photosynthesis-anthenna protein	-0.6	1.47
LOC_Os01g52240	LHCB1	Photosynthesis-anthenna protein	-4.77	0.77
LOC_Os01g41710		Photosynthesis-anthenna protein	0.89	-1.94
LOC_Os03g39610	LHCB2	Photosynthesis-anthenna protein	-0.68	0.82
LOC_Os07g37550	LHCB3	Photosynthesis-anthenna protein	1.15	-0.63
LOC_Os07g37240	LHCB4	Photosynthesis-anthenna protein	-0.99	0.98
LOC_Os11g13890	LHCB5	Photosynthesis-anthenna protein	1.06	-0.63
LOC_Os04g38410	LHCB6	Photosynthesis-anthenna protein	-1.6	1.19
LOC_Os09g12540	LHCB7	Photosynthesis-anthenna protein	0.8	-0.6
LOC_Os09g15820	E5.1.3.15	glycolysis/gluconeogenesis	-1.38	1.29
LOC_Os09g29070	GPI	glycolysis/gluconeogenesis	-1.4	0.9
LOC_Os01g53680	PFK	glycolysis/gluconeogenesis	-1.55	1.26
LOC_Os05g33380	ALDO	glycolysis/gluconeogenesis	-1.2	0.71
LOC_Os01g02880		glycolysis/gluconeogenesis	-1.33	0.73
LOC_Os06g40640		glycolysis/gluconeogenesis	1.32	-1.08
LOC_Os12g07210		glycolysis/gluconeogenesis	1.5	-2.65
LOC_Os08g03290	GAPDH	glycolysis/gluconeogenesis	-1.53	0.87
LOC_Os02g07490		glycolysis/gluconeogenesis	-0.84	1.14
LOC_Os02g07260	PGK	glycolysis/gluconeogenesis	-1.81	0.96
LOC_Os05g40420	gpmI	glycolysis/gluconeogenesis	-1.15	1.14
LOC_Os10g08550	ENO	glycolysis/gluconeogenesis	-1.39	1.17
LOC_Os03g14450		glycolysis/gluconeogenesis	-0.96	1.53
LOC_Os01g16960	PK	glycolysis/gluconeogenesis	-1.35	1.02
LOC_Os11g05110		glycolysis/gluconeogenesis	-0.98	1.29
LOC_Os12g05110		glycolysis/gluconeogenesis	-1.26	1.19
LOC_Os01g47080		glycolysis/gluconeogenesis	-2.97	3.95
LOC_Os04g58110		glycolysis/gluconeogenesis	-0.85	1.13
LOC_Os05g33570	ppdK	glycolysis/gluconeogenesis	-1.23	1.3
LOC_Os01g06660	PDC	glycolysis/gluconeogenesis	-0.73	1.05
LOC_Os09g24320	DLAT	glycolysis/gluconeogenesis	-0.62	0.76
LOC_Os03g45990	DLD	glycolysis/gluconeogenesis	-1.25	0.65
LOC_Os10g07229	adh	glycolysis/gluconeogenesis	1.27	-0.83
LOC_Os01g62860	AKR1A1	glycolysis/gluconeogenesis	-1.73	0.88
LOC_Os01g62870		glycolysis/gluconeogenesis	-3.18	1.92
LOC_Os01g62880		glycolysis/gluconeogenesis	-1.29	0.81
LOC_Os06g36560	MIOX	ascorbate and aldarate metabolism	3.99	4.01
LOC_Os05g02530	DHAR	ascorbate and aldarate metabolism	-1.02	1.51
LOC_Os11g04740	GLDH	ascorbate and aldarate metabolism	-1.21	0.82
LOC_Os01g62860	AKR1A1	ascorbate and aldarate metabolism	-1.73	0.88
LOC_Os01g62870		ascorbate and aldarate metabolism	1.67	-0.59
LOC_Os01g62880		ascorbate and aldarate metabolism	-1.29	0.81
LOC_Os03g39000	VTC4	ascorbate and aldarate metabolism	-0.78	1.03
LOC_Os07g09330	IMPL2	ascorbate and aldarate metabolism	-0.94	0.64
LOC_Os02g54890	GAE	ascorbate and aldarate metabolism	0.61	-3.77
LOC_Os04g35520	E1.11.1.11	ascorbate and aldarate metabolism	1.05	-0.94
LOC_Os07g49400		ascorbate and aldarate metabolism	-3.09	1.69
LOC_Os08g41090		ascorbate and aldarate metabolism	2.45	-1.25
LOC_Os09g39380	E1.6.5.4	ascorbate and aldarate metabolism	-1.04	0.72
LOC_Os08g44340		ascorbate and aldarate metabolism	-1.33	0.59
