# Supplementary material for: Comparative transcriptome analysis reveals major genes, transcription factors and biosynthetic pathways associated with leaf senescence in rice under different nitrogen application
Source: BMC Plant Biol. 2024 May 18;24:419. doi: 10.1186/s12870-024-05129-x (PMC11102181; doi:10.1186/s12870-024-05129-x)
Supplement: Supplementary file 5 — Supplementary Material 5. [file 12870_2024_5129_MOESM5_ESM.xlsx]

## Sheet: Sheet1
Table S5: Structural genes expression in each sample (expressed as TPM value)
Gene_id	Gene_name	MG_HN	FH_0N	FH_MN	FH_HN	FG_0N	FG_MN	FG_HN	DG_0N	DG_MN	DG_HN	MG_0N	MG_MN
LOC_Os01g31690	LOC_Os01g31690	429.267	4825.15	4599.81	5923.2	7208.71	4240.14	5027.88	1010.37	2012.9	908.983	681.443	676.18
LOC_Os01g41710	LOC_Os01g41710	15.19	14574.8	6560.74	7880.63	13016.2	11439.1	12427.2	989.297	1176.53	783.903	19.8733	58.9867
LOC_Os01g52240	LOC_Os01g52240	2.79	278.25	103.663	173.843	96.2	36.8267	37.13	0.28	6.51	1.62333	4.48333	1.07333
LOC_Os01g56680	LOC_Os01g56680	132.097	1992.94	1844.39	2137.89	2501.74	1655.66	1777.12	687.033	1162.51	676.133	267.383	265.283
LOC_Os01g57962	LOC_Os01g57962	6.64333	2.25667	2.78667	2.80667	3.21333	3.52	3.13667	1.82	5.02333	2.93667	4.04667	1.43333
LOC_Os02g10390	LOC_Os02g10390	424.37	5634.93	4654.28	5755.75	5290.95	3674.18	3840.31	1808.14	2699.7	1869.53	519.787	369.213
LOC_Os02g36850	LOC_Os02g36850	0.056667	3.42333	0.466667	0.286667	8.37667	1.73333	6.69333	9.68667	3.67333	2.96	0.586667	0.983333
LOC_Os02g51470	LOC_Os02g51470	39.43	404.367	469.52	575.71	443.44	316.493	548.093	402.687	424.05	351.883	83.5667	109.453
LOC_Os03g17070	LOC_Os03g17070	428.397	2425.7	3262.29	3585.83	2736.96	1946.51	2563.16	2212.73	2391.5	2121.24	803.003	1061.52
LOC_Os03g39610	LOC_Os03g39610	157.223	4808.19	4418.82	5300.2	4657.49	4320.84	4067.36	1374.18	1866.86	1359.46	151.627	89.5467
LOC_Os03g45710	LOC_Os03g45710	4.90333	48.1033	26.2133	25.11	70.3933	36.33	51.3333	34.1967	39.9633	33.05	17.0233	36.3333
LOC_Os04g16740	LOC_Os04g16740	22.1067	1.06	7.6	7.53333	3.34333	44.8467	1.98667	1.46667	3.86	6.35	15.9433	2.1
LOC_Os04g33830	LOC_Os04g33830	169.403	4255.57	3367.46	4821.54	5994.68	2750.71	3516.48	366.43	1225.14	297.87	244.563	147.327
LOC_Os04g38410	LOC_Os04g38410	33.1367	1766.33	893.697	1039.49	1307.02	1169.99	1279.62	127.58	327.35	183.957	30.8967	14.8033
LOC_Os04g59440	LOC_Os04g59440	349.103	969.507	870.31	562.733	41.07	847.967	839.437	1895.24	606.5	741.913	285.427	88.6867
LOC_Os05g35320	LOC_Os05g35320	0.046667	0.016667	0	0.19	0.44	0	0.153333	0.226667	1.05333	0.453333	0.213333	0.553333
LOC_Os05g48630	LOC_Os05g48630	241.547	3299.83	2132.08	2736.77	3369.07	1800.1	2369.21	466.647	985.057	383.51	349.607	286.1
LOC_Os06g21590	LOC_Os06g21590	96.9433	4483.25	2175.8	2623.46	3436.62	2307.8	2466.33	762.473	969.527	598.09	84.64	50.32
LOC_Os06g39708	LOC_Os06g39708	23.94	5.78333	4.90667	5.6	4.24667	7.05333	4.18333	6.82	7.74	9.72	12.57	5.94333
LOC_Os07g01480	LOC_Os07g01480	17.9367	81.1833	20.73	21.7667	63.8733	21.13	44.0267	93.1067	81.17	82.9633	38.1633	72.2933
LOC_Os07g04840	LOC_Os07g04840	183.107	3160.61	2765.45	3352.96	2849.53	2673.96	2472.85	561.963	1099.65	594.087	293.287	201.11
LOC_Os07g05360	LOC_Os07g05360	0.186667	1072.39	293.88	310.663	15328.4	1473.11	2956.01	22.0333	69.15	10.9767	0.296667	1.40667
LOC_Os07g05480	LOC_Os07g05480	115.793	3767.6	3822.56	5154.83	6385.65	3092.4	3689.02	900.067	1703.57	736.477	273.297	289.227
LOC_Os07g25430	LOC_Os07g25430	77.4033	2076.9	1320.26	1776.65	2445.45	1154.89	1840.25	429.907	745.66	364.36	138.637	197.307
LOC_Os07g36080	LOC_Os07g36080	41.03	1659.56	1000.6	1381.65	2073.36	969.253	1154.68	129.477	264.5	117.623	76.2433	89.1867
LOC_Os07g37240	LOC_Os07g37240	20.1767	6595.84	3455.92	5035.6	3367.32	2191.63	2674.24	397.213	670.657	486.543	20.5267	10.3433
LOC_Os07g37550	LOC_Os07g37550	554.94	4234.61	4844.79	5967.02	3579.22	4080.84	3774	1495.87	1922.73	1372.1	498.107	232.337
LOC_Os08g15322	LOC_Os08g15322	0.423333	1.31667	1.72	2.55	2.92333	1.46333	2.08	2.70333	4.50333	2.16333	0.406667	0.756667
LOC_Os08g33820	LOC_Os08g33820	66.26	2988.9	1459.36	2038.23	4304.69	1771.27	1859.03	427.16	551.463	464.733	52.75	23.7333
LOC_Os08g44680	LOC_Os08g44680	340.18	4371.88	3250.71	4195.48	3756.89	2470.73	3047.56	1179.2	1421.4	949.053	444.87	305.187
LOC_Os09g12540	LOC_Os09g12540	61.72	91.9733	94.1133	101.403	99.87	61.5133	70.96	161.29	128.08	146.903	79.29	92.7867
LOC_Os09g26810	LOC_Os09g26810	6.61	19.38	6.59667	6.16	26.2267	5.71333	11.1267	3.75667	4.64667	2.91	23.21	29.04
LOC_Os09g30340	LOC_Os09g30340	48.63	1218.86	1223.26	1442.84	1948.3	1049.18	1382.51	130.673	699.177	235.713	107.89	63.13
LOC_Os10g21230	LOC_Os10g21230	0.52	1.55	2.36	3.13667	3.69	2.14	1.97667	4.02667	2.97	2.86	0.593333	2.5
LOC_Os10g32300	LOC_Os10g32300	33.01	38.93	23.4267	22.1	39.13	21.9667	29.3033	62.1	53.2967	49.5333	49.19	59.46
LOC_Os10g32400	LOC_Os10g32400	8.31667	13.78	13.39	11.8433	33.6433	8.90667	20.15	30.7467	49.45	30.5367	16.4267	32.19
LOC_Os11g13890	LOC_Os11g13890	438.033	4645.89	4102.46	5318.76	4076.44	3119.36	3485.18	1336.91	1819.64	1286.85	479.483	236.177
LOC_Os01g02880	LOC_Os01g02880	97.37	21.3167	14.5233	13.73	6.65	18.1033	12.0033	28.5133	17.67	18.6933	67.79	59.53
LOC_Os01g06660	LOC_Os01g06660	22.7	4.66667	2.05	3.46333	1.63	2.96667	2.17	3.51	2.06	4.71333	16.2267	13.3967
LOC_Os01g16960	LOC_Os01g16960	12.1567	8.99667	4.75	5.28333	2.54	7.43	3.70333	5.66667	4.08333	3.75	7.69333	6.22333
LOC_Os01g47080	LOC_Os01g47080	1.89667	3.06333	1.36	1.95667	0.296667	2.26333	1.74	0.91	0.183333	1.87	1.24667	1.63
LOC_Os01g53680	LOC_Os01g53680	30.4233	3.64667	2.31	1.58667	1.31333	4.39333	2.7	5.83	2.78	2.93333	16.5767	12.7533
LOC_Os01g62860	LOC_Os01g62860	8.58	3.02333	1.34333	1.02667	0.633333	2.12333	1.86667	2.14	1.78333	1.69667	7.97667	4.70667
LOC_Os01g62870	LOC_Os01g62870	274.187	133.823	154.68	101.117	5.67	54.0867	32.1267	59.39	134.7	125.577	224.253	73.9533
LOC_Os01g62880	LOC_Os01g62880	34.35	16.1467	9.68	8.13	5.14	13.6967	11.9867	19	14.3333	22.7267	27.9067	22.07
LOC_Os02g07260	LOC_Os02g07260	326.97	143.513	151.33	107.643	57.04	222.603	139.187	90.06	103.247	82.5333	223.007	171.88
LOC_Os02g07490	LOC_Os02g07490	22.8033	11.04	6.71333	6.88667	4.85333	9.44667	7.14	9.00333	6.09333	6.34333	15.5967	10.4633
LOC_Os03g14450	LOC_Os03g14450	428.773	39.6967	35.28	25.2533	18.6	38.2533	27.2367	30.7433	42.7233	60.05	276.547	166.19
LOC_Os03g45990	LOC_Os03g45990	4.98667	1.67	3.58667	2.74	3.24667	4.54333	4.2	7.19667	5.67	6.16667	4.28667	3.85667
LOC_Os04g58110	LOC_Os04g58110	188.693	69.9233	63.0833	53.9533	32.4767	64.4667	40.8533	45.88	58.4167	44.6767	142.63	86.7
LOC_Os05g33380	LOC_Os05g33380	125.247	23.3633	14.45	11.2833	15.19	38.4333	28.1767	18.7167	15.2367	14.17	95.9267	77.9333
LOC_Os05g33570	LOC_Os05g33570	268.177	161.443	321.427	368.253	238.153	267.313	240.773	241.283	301.483	248.847	136.557	111.35
LOC_Os05g40420	LOC_Os05g40420	89.6	14.0433	12.3133	8.99667	10.9533	25.1867	16.68	14.64	12.77	18.1267	72.4133	45.1367
LOC_Os06g40640	LOC_Os06g40640	136.547	798.307	768.627	1239.18	1228.87	543.373	985.177	509.083	701.517	577.257	261.04	295.57
LOC_Os08g03290	LOC_Os08g03290	1013.41	583.193	323.013	275.307	208.193	656.877	460.17	413.24	281.797	309.483	719.48	572.373
LOC_Os09g15820	LOC_Os09g15820	116.147	163.05	212.433	190.16	35.94	38.9133	36.7233	73.8133	163.027	232.537	55.67	48.2333
LOC_Os09g24320	LOC_Os09g24320	81.2567	39.6	50.98	55.52	66.8767	58.6733	58.9767	52.2	52.02	52.3933	66.04	48.6933
LOC_Os09g29070	LOC_Os09g29070	38.6033	32.9967	33.88	16.81	16.0267	46.09	26.7333	46.6167	33.4333	63.8233	27.86	20.9667
LOC_Os10g07229	LOC_Os10g07229	32.7733	14.4433	5.02	5.75667	4.71	11.1367	6.12667	7.85667	4.33667	19.85	17.04	7.55333
LOC_Os10g08550	LOC_Os10g08550	205.777	98.2533	55.2933	46.14	53.3267	152.307	96.3033	56.2233	34.8633	43.06	152.877	92.65
LOC_Os11g05110	LOC_Os11g05110	258.61	91.2967	86.2367	76.6433	49.1233	106.407	65.0733	66.34	72.6567	73	178.977	106.76
LOC_Os12g05110	LOC_Os12g05110	60.69	7.03333	7.14667	6.24333	5.56333	14.46	9.97667	11.5067	11.3967	10.2767	37.15	26.9167
LOC_Os12g07210	LOC_Os12g07210	5.69	194.077	286.303	313.643	894.663	341.54	746.597	345.657	456.693	354.883	14.3033	36.2567
LOC_Os01g62860	LOC_Os01g62860	8.58	3.02333	1.34333	1.02667	0.633333	2.12333	1.86667	2.14	1.78333	1.69667	7.97667	4.70667
LOC_Os01g62870	LOC_Os01g62870	274.187	133.823	154.68	101.117	5.67	54.0867	32.1267	59.39	134.7	125.577	224.253	73.9533
LOC_Os01g62880	LOC_Os01g62880	34.35	16.1467	9.68	8.13	5.14	13.6967	11.9867	19	14.3333	22.7267	27.9067	22.07
LOC_Os02g54890	LOC_Os02g54890	4.19667	22.7333	12.5033	0.906667	1.05333	3.43	6.94	0.753333	1.54	0.883333	3.32	9.81667
LOC_Os03g39000	LOC_Os03g39000	42.6233	12.2167	16.28	12.8633	7.68	12.48	9.71667	13.5233	19.8967	14.9267	28.51	18.8167
LOC_Os04g35520	LOC_Os04g35520	45.94	17.6633	8.61667	4.63	7.85333	35.8267	46.77	42.22	16.7367	42.0167	48.3267	78.99
LOC_Os05g02530	LOC_Os05g02530	332.97	599.783	278.613	265.837	82.1433	183.75	118.467	163.957	151.687	184.703	218.733	118.317
LOC_Os06g36560	LOC_Os06g36560	2.10333	0.44	0.21	0.28	0.226667	0.023333	0.023333	0.54	0.03	0.51	0.573333	2.22
LOC_Os07g09330	LOC_Os07g09330	16.96	5.41	4.39333	2.08	6.36667	13.4167	9.16	9.17667	5.79333	9.89333	16.4867	11.7767
LOC_Os07g49400	LOC_Os07g49400	770.95	1701.02	1851.8	1293.29	159.74	1491.64	1370.53	1218.52	881.657	1153.58	441.273	241.903
LOC_Os08g41090	LOC_Os08g41090	3.6	18.05	1.59	1.14333	53.2867	10.66	17.9033	33.9767	27.7433	44.6667	5.41333	8.75333
LOC_Os08g44340	LOC_Os08g44340	298.863	20.27	20.1733	10.1567	7.67	21.1167	10.14	28.3	29.8967	35.52	216.403	201.68
LOC_Os09g39380	LOC_Os09g39380	262.347	372.563	242.35	223.27	93.0333	232.85	219.037	231.97	222.157	262.097	225.43	136.78
LOC_Os11g04740	LOC_Os11g04740	11.73	9.17333	7.49667	7.56333	2.47667	6.09	4.98333	8.18	9.92333	9.11	8.96333	5.63667
