# Supplementary material for: Comparative transcriptome analysis reveals major genes, transcription factors and biosynthetic pathways associated with leaf senescence in rice under different nitrogen application
Source: BMC Plant Biol. 2024 May 18;24:419. doi: 10.1186/s12870-024-05129-x (PMC11102181; doi:10.1186/s12870-024-05129-x)
Supplement: Supplementary file 6 — Supplementary Material 6. [file 12870_2024_5129_MOESM6_ESM.xlsx]

## Sheet: Sheet1
Table S5. Statistics of transcription factor family
TF family	Gene number
ARF	6
B3	6
BBR-BPC	1
C3H	7
CO-like	6
DBB	5
Dof	3
ERF	24
FAR1	4
GATA	4
GRAS	7
HB-other	13
HD-ZIP	10
HSF	9
LSD	2
MIKC	6
MYB	33
MYB_related	25
M_type	5
NAC	21
NF-YA	3
Nin-like	2
SBP	3
SRS	1
TALE	4
WRKY	23
Whirly	1
ZF-HD	3
bHLH	19
bZIP	18
Note: TF_family: Transcription factor family name; Gene Number: The number of genes belonging to the family;
