# Supplementary material for: Comparative transcriptome analysis reveals major genes, transcription factors and biosynthetic pathways associated with leaf senescence in rice under different nitrogen application
Source: BMC Plant Biol. 2024 May 18;24:419. doi: 10.1186/s12870-024-05129-x (PMC11102181; doi:10.1186/s12870-024-05129-x)
Supplement: Supplementary file 7 — Supplementary Material 7. [file 12870_2024_5129_MOESM7_ESM.xlsx]

## Sheet: Table S6
Table S6. Primers used for qRT-PCR
Gene ID	Gene symbol	Pathway	Forward (5'-3')	Reverse (5'-3')
LOC_Os02g42990	SAUR	Plant hormone signal transduction	ACGTGTCATGTGTGCTCGAT	GCATCCACACAGAAAGGGGA
LOC_Os04g36054	ARF	Plant hormone signal transduction	GACCAGTACCTGCCGATGTT	GAGACATGTCCAGCTGAGGAAG
LOC_Os12g41650	PIF4	Plant hormone signal transduction	AACCATTCCCTGTCGCTCTC	GAACTGGATTCCCCTGGTGG
LOC_Os01g62880	AKR1A1	Glycolysis/Gluconeogenesis	AGGGTACCGGCACATAGACT	ATCGTACAGCTGCTCCATCG
LOC_Os01g62870	AKR1A1	Ascorbate and Aldarate metabolism	ACATCTAAGCCAAAGCCCCC	ACCAATGGCACGACTTTTGC
LOC_Os07g42950	SnRK2	Plant hormone signal transduction	AATGACCTGCCTGGCCTTAC	AAACCAACTTAGGCGGTGGT
LOC_Os01g64970	SnRK2	Plant hormone signal transduction	ACTGACGCCAACGCATCTTA	AGAAGGAAGGCACGGAGTTG
LOC_Os10g25290	JAZ	Plant hormone signal transduction	CGCGGAGACAACGTGAGAAA	TCTCCTCCTCTAAACCGGGC
Actin			CAACACCCCTGCTATGTACG	CATCACCAGAGTCCAACACAA
